# Supplementary material for: Non-invasive assessment of pulsatile intracranial pressure with phase-contrast magnetic resonance imaging
Source: PLoS One. 2017 Nov 30;12(11):e0188896. doi: 10.1371/journal.pone.0188896 (PMC5708728; doi:10.1371/journal.pone.0188896)
Supplement: S1 File — Extended set of clinical patient data. (XLS) [file pone.0188896.s004.xls]

## Sheet: AllData
																NPH Score
															Preop	6 mnths	12 mnths
Patients	Diagnose	Age	M	F	Height (cm)	Weight (kg)	Height (m)	m2	BMI (kg/m2)	Cardiovascular disease	Hypertension	Atrial fibrillation	Shunt	No shunt	Total	Total	Total	Responder	Non-responder	Conservative
1	NPH	56	1		180	100	1.8	3.24	30.8642	1			1		12	14	14	1
2	NPH	63	1		174	82	1.74	3.0276	27.0842	1	1		1		11		14	1
3	NPH	66		1	170	85	1.7	2.89	29.4118	1	1		1		11	15	15	1
4	NPH	55	1		190	102	1.9	3.61	28.2548	1			1		12	12	15	1
5	NPH	82	1		175	87	1.75	3.0625	28.4082				1		7	10	10	1
6	NPH	74	1		165	76	1.65	2.7225	27.9155	1			1		8	10	11	1
7	NPH	71	1		178	84	1.78	3.1684	26.5118				1		7	9	9	1
8	NPH	78		1	165	65	1.65	2.7225	23.8751	1		1		1	9					1
9	NPH	70		1	153	48	1.53	2.3409	20.5049	1			1		11	12	13	1
10	NPH	75	1		182	74	1.82	3.3124	22.3403	1	1		1		11	13	13	1
11	NPH	60	1		179	74	1.79	3.2041	23.0954	1	1			1	11	8				1
12	NPH	45	1		179	83	1.79	3.2041	25.9043					1	14	14	14			1
13	NPH	71	1		179	65	1.79	3.2041	20.2865	1	1	1	1		12	12	14	1
14	NPH	64		1	175	65	1.75	3.0625	21.2245				1		13	15	15	1
15	NPH	84	1		181	71	1.81	3.2761	21.6721				1		11	12	11	1
16	NPH	59		1	166	70	1.66	2.7556	25.4028					1	14	14	14			1
17	NPH	72		1	174	66	1.74	3.0276	21.7994	1	1		1		12	12	12		1
18	NPH	77		1	160	65	1.6	2.56	25.3906	1	1		1		10	12	12	1
19	NPH	76		1	165	69	1.65	2.7225	25.3444				1		9	12	11	1
20	NPH	73	1		174	74	1.74	3.0276	24.4418				1		12	14		1
21	NPH	80	1		160	70	1.6	2.56	27.3437				1		9	11		1
22	NPH	60	1		172	62	1.72	2.9584	20.9573					1	13		15			1
	Median	71			174	72.5	1.74	3.0276	25.3675						11	12	13.5
	Min	45			153	48	1.53	2.3409	20.2865						7	8	9
	Max	84			190	102	1.9	3.61	30.8642						14	15	15
	Count		14	8						12	7	2	17	5	22	19	18	16	1	5
