# Supplementary material for: Non-invasive assessment of pulsatile intracranial pressure with phase-contrast magnetic resonance imaging
Source: PLoS One. 2017 Nov 30;12(11):e0188896. doi: 10.1371/journal.pone.0188896 (PMC5708728; doi:10.1371/journal.pone.0188896)
Supplement: S2 File — Calculated pressure gradients and mean velocities from single time points are given for all patients and healthy controls. (ZIP) [file pone.0188896.s005.zip]

Archive with 53 entries (53 files):
- 02_MeanVelCSF.txt
- 02_PressGradCSF.txt
- 04_MeanVelCSF.txt
- 04_PressGradCSF.txt
- 09_MeanVelCSF.txt
- 09_PressGradCSF.txt
- 10_MeanVelCSF.txt
- 10_PressGradCSF.txt
- 11_MeanVelCSF.txt
- 11_PressGradCSF.txt
- 12_MeanVelCSF.txt
- 12_PressGradCSF.txt
- 14_MeanVelCSF.txt
- 14_PressGradCSF.txt
- 16_MeanVelCSF.txt
- 16_PressGradCSF.txt
- 17_MeanVelCSF.txt
- 17_PressGradCSF.txt
- 18_MeanVelCSF.txt
- 18_PressGradCSF.txt
- 19_MeanVelCSF.txt
- 19_PressGradCSF.txt
- 20_MeanVelCSF.txt
- 20_PressGradCSF.txt
- 22_MeanVelCSF.txt
- 22_PressGradCSF.txt
- 23_MeanVelCSF.txt
- 23_PressGradCSF.txt
- 25_MeanVelCSF.txt
- 25_PressGradCSF.txt
- 28_MeanVelCSF.txt
- 28_PressGradCSF.txt
- 29_MeanVelCSF.txt
- 29_PressGradCSF.txt
- 33_MeanVelCSF.txt
- 33_PressGradCSF.txt
- 41_MeanVelCSF.txt
- 41_PressGradCSF.txt
- 46_MeanVelCSF.txt
- 46_PressGradCSF.txt
- 47_MeanVelCSF.txt
- 47_PressGradCSF.txt
- 51_MeanVelCSF.txt
- 51_PressGradCSF.txt
- Erika01_MeanVelCSF.txt
- Erika01_PressGradCSF.txt
- Jacob01_MeanVelCSF.txt
- Jacob01_PressGradCSF.txt
- Kent01_MeanVelCSF.txt
- Kent01_PressGradCSF.txt
- Vegard01_MeanVelCSF.txt
- Vegard01_PressGradCSF.txt
- Readme.txt
