# Supplementary material for: Non-invasive assessment of pulsatile intracranial pressure with phase-contrast magnetic resonance imaging
Source: PLoS One. 2017 Nov 30;12(11):e0188896. doi: 10.1371/journal.pone.0188896 (PMC5708728; doi:10.1371/journal.pone.0188896)
Supplement: S2 File — Calculated pressure gradients and mean velocities from single time points are given for all patients and healthy controls. (ZIP) [file pone.0188896.s005.zip › 02_PressGradCSF.txt]

0.000000 -0.009784
0.021739 -0.016789
0.043478 -0.015726
0.065217 -0.003857
0.086957 0.004642
0.108696 0.003478
0.130435 -0.000814
0.152174 -0.001478
0.173913 -0.000614
0.195652 -0.000245
0.217391 -0.000496
0.239130 -0.001885
0.260870 -0.002067
0.282609 -0.001551
0.304348 -0.000138
0.326087 0.000167
0.347826 -0.000322
0.369565 0.000291
0.391304 0.000683
0.413043 0.000619
0.434783 0.001455
0.456522 0.002282
0.478261 0.001663
0.500000 0.001080
0.521739 0.000382
0.543478 -0.000779
0.565217 -0.001830
0.586957 0.000456
0.608696 0.003533
0.630435 0.005977
0.652174 0.016364
0.673913 0.029342
0.695652 0.017948
0.717391 0.003599
0.739130 -0.003705
0.760870 -0.004640
0.782609 -0.003432
0.804348 -0.003826
0.826087 -0.005537
