# Supplementary material for: Non-invasive assessment of pulsatile intracranial pressure with phase-contrast magnetic resonance imaging
Source: PLoS One. 2017 Nov 30;12(11):e0188896. doi: 10.1371/journal.pone.0188896 (PMC5708728; doi:10.1371/journal.pone.0188896)
Supplement: S2 File — Calculated pressure gradients and mean velocities from single time points are given for all patients and healthy controls. (ZIP) [file pone.0188896.s005.zip › 10_PressGradCSF.txt]

0.000000 -0.013013
0.027778 -0.021122
0.055556 -0.027265
0.083333 -0.020012
0.111111 -0.005040
0.138889 -0.000477
0.166667 -0.000700
0.194444 -0.001403
0.222222 -0.001275
0.250000 -0.002062
0.277778 -0.002754
0.305556 -0.003137
0.333333 -0.005140
0.361111 -0.002435
0.388889 -0.000719
0.416667 0.000339
0.444444 0.000970
0.472222 0.001073
0.500000 0.002016
0.527778 0.003794
0.555556 -0.000094
0.583333 0.002212
0.611111 0.002519
0.638889 0.002441
0.666667 0.002080
0.694444 0.001730
0.722222 0.001834
0.750000 0.003230
0.777778 0.003665
0.805556 0.004143
0.833333 0.004652
0.861111 0.014385
0.888889 0.039444
0.916667 0.043004
0.944444 0.015723
0.972222 -0.006379
1.000000 -0.007201
1.027778 -0.005954
1.055556 -0.008811
