# Supplementary material for: Non-invasive assessment of pulsatile intracranial pressure with phase-contrast magnetic resonance imaging
Source: PLoS One. 2017 Nov 30;12(11):e0188896. doi: 10.1371/journal.pone.0188896 (PMC5708728; doi:10.1371/journal.pone.0188896)
Supplement: S2 File — Calculated pressure gradients and mean velocities from single time points are given for all patients and healthy controls. (ZIP) [file pone.0188896.s005.zip › 14_PressGradCSF.txt]

0.000000 -0.005637
0.026786 -0.010028
0.053571 -0.013253
0.080357 -0.012949
0.107143 -0.003902
0.133929 0.001543
0.160714 0.001713
0.187500 0.000756
0.214286 -0.000132
0.241071 -0.001548
0.267857 -0.003059
0.294643 -0.002170
0.321429 -0.001104
0.348214 -0.000404
0.375000 0.000351
0.401786 0.001590
0.428571 0.001873
0.455357 0.001559
0.482143 0.002431
0.508929 0.002236
0.535714 0.001685
0.562500 0.001500
0.589286 0.002751
0.616071 0.003963
0.642857 0.003462
0.669643 0.003069
0.696429 0.002769
0.723214 0.001340
0.750000 -0.001377
0.776786 -0.000260
0.803571 0.006500
0.830357 0.013481
0.857143 0.013397
0.883929 0.007626
0.910714 0.001620
0.937500 0.000026
0.964286 -0.001634
0.991071 -0.004010
1.017857 -0.004020
