# Supplementary material for: Non-invasive assessment of pulsatile intracranial pressure with phase-contrast magnetic resonance imaging
Source: PLoS One. 2017 Nov 30;12(11):e0188896. doi: 10.1371/journal.pone.0188896 (PMC5708728; doi:10.1371/journal.pone.0188896)
Supplement: S2 File — Calculated pressure gradients and mean velocities from single time points are given for all patients and healthy controls. (ZIP) [file pone.0188896.s005.zip › 20_PressGradCSF.txt]

0.000000 -0.016207
0.026786 -0.023636
0.053571 -0.029300
0.080357 -0.025242
0.107143 -0.011567
0.133929 -0.004872
0.160714 -0.002906
0.187500 -0.000510
0.214286 0.001456
0.241071 0.001246
0.267857 -0.000768
0.294643 -0.002541
0.321429 -0.004482
0.348214 -0.005078
0.375000 -0.004718
0.401786 -0.004031
0.428571 -0.003479
0.455357 -0.003217
0.482143 -0.001126
0.508929 0.000350
0.535714 0.000447
0.562500 0.000023
0.589286 -0.001589
0.616071 -0.001722
0.642857 -0.001088
0.669643 0.000061
0.696429 0.005592
0.723214 0.012687
0.750000 0.012297
0.776786 0.010203
0.803571 0.006375
0.830357 0.008645
0.857143 0.038441
0.883929 0.053640
0.910714 0.028973
0.937500 0.003006
0.964286 -0.004443
0.991071 -0.007160
1.017857 -0.010277
