# Supplementary material for: Non-invasive assessment of pulsatile intracranial pressure with phase-contrast magnetic resonance imaging
Source: PLoS One. 2017 Nov 30;12(11):e0188896. doi: 10.1371/journal.pone.0188896 (PMC5708728; doi:10.1371/journal.pone.0188896)
Supplement: S2 File — Calculated pressure gradients and mean velocities from single time points are given for all patients and healthy controls. (ZIP) [file pone.0188896.s005.zip › 28_PressGradCSF.txt]

0.000000 -0.020188
0.020548 -0.025873
0.041096 -0.031679
0.061644 -0.026808
0.082192 -0.012693
0.102740 -0.000890
0.123288 0.000370
0.143836 -0.000113
0.164384 0.001440
0.184932 0.001568
0.205479 0.001941
0.226027 0.000810
0.246575 0.000577
0.267123 0.000931
0.287671 0.001560
0.308219 0.000397
0.328767 0.000388
0.349315 0.001369
0.369863 0.000855
0.390411 -0.000100
0.410959 -0.000416
0.431507 0.000173
0.452055 0.001744
0.472603 0.002439
0.493151 0.002631
0.513699 0.000993
0.534247 0.002365
0.554795 0.004198
0.575342 0.005938
0.595890 0.019486
0.616438 0.040265
0.636986 0.047851
0.657534 0.028494
0.678082 0.007246
0.698630 0.001278
0.719178 -0.000967
0.739726 -0.008903
0.760274 -0.012557
0.780822 -0.013569
0.801370 0.000000
