# Supplementary material for: Non-invasive assessment of pulsatile intracranial pressure with phase-contrast magnetic resonance imaging
Source: PLoS One. 2017 Nov 30;12(11):e0188896. doi: 10.1371/journal.pone.0188896 (PMC5708728; doi:10.1371/journal.pone.0188896)
Supplement: S2 File — Calculated pressure gradients and mean velocities from single time points are given for all patients and healthy controls. (ZIP) [file pone.0188896.s005.zip › 29_PressGradCSF.txt]

0.000000 -0.004842
0.026786 -0.011169
0.053571 -0.009050
0.080357 -0.011231
0.107143 -0.011249
0.133929 -0.004955
0.160714 -0.000973
0.187500 -0.000172
0.214286 0.000810
0.241071 0.000475
0.267857 -0.000079
0.294643 0.000075
0.321429 0.000142
0.348214 -0.000043
0.375000 0.000260
0.401786 0.000444
0.428571 0.000870
0.455357 -0.000118
0.482143 0.000242
0.508929 0.000626
0.535714 0.000381
0.562500 0.001152
0.589286 0.001388
0.616071 0.000695
0.642857 0.000630
0.669643 0.000241
0.696429 -0.000574
0.723214 0.000874
0.750000 0.001448
0.776786 0.001465
0.803571 0.001388
0.830357 0.001237
0.857143 0.004028
0.883929 0.012551
0.910714 0.015054
0.937500 0.013188
0.964286 0.006633
0.991071 -0.000665
1.017857 -0.004786
