# Supplementary material for: Non-invasive assessment of pulsatile intracranial pressure with phase-contrast magnetic resonance imaging
Source: PLoS One. 2017 Nov 30;12(11):e0188896. doi: 10.1371/journal.pone.0188896 (PMC5708728; doi:10.1371/journal.pone.0188896)
Supplement: S2 File — Calculated pressure gradients and mean velocities from single time points are given for all patients and healthy controls. (ZIP) [file pone.0188896.s005.zip › 33_PressGradCSF.txt]

0.000000 0.024026
0.021739 0.010519
0.043478 -0.001822
0.065217 -0.002823
0.086957 -0.002701
0.108696 -0.004661
0.130435 -0.005841
0.152174 -0.008851
0.173913 -0.009378
0.195652 -0.009685
0.217391 -0.013264
0.239130 -0.017748
0.260870 -0.014399
0.282609 -0.001645
0.304348 0.002188
0.326087 -0.000747
0.347826 -0.001415
0.369565 -0.001216
0.391304 -0.001346
0.413043 0.000218
0.434783 -0.000430
0.456522 -0.000935
0.478261 0.000005
0.500000 0.000109
0.521739 0.000338
0.543478 -0.000008
0.565217 -0.000675
0.586957 -0.001987
0.608696 -0.000263
0.630435 0.003449
0.652174 0.003217
0.673913 0.003549
0.695652 0.002723
0.717391 0.002330
0.739130 0.001517
0.760870 0.001402
0.782609 0.001347
0.804348 0.004069
0.826087 0.016500
