# Supplementary material for: Non-invasive assessment of pulsatile intracranial pressure with phase-contrast magnetic resonance imaging
Source: PLoS One. 2017 Nov 30;12(11):e0188896. doi: 10.1371/journal.pone.0188896 (PMC5708728; doi:10.1371/journal.pone.0188896)
Supplement: S2 File — Calculated pressure gradients and mean velocities from single time points are given for all patients and healthy controls. (ZIP) [file pone.0188896.s005.zip › 41_PressGradCSF.txt]

0.000000 0.000014
0.029297 0.001203
0.058594 0.008499
0.087891 0.009680
0.117188 -0.006716
0.146484 -0.004685
0.175781 -0.000335
0.205078 -0.000726
0.234375 -0.000729
0.263672 -0.001579
0.292969 -0.002619
0.322266 -0.003009
0.351562 -0.000197
0.380859 0.002191
0.410156 -0.001276
0.439453 -0.001181
0.468750 -0.000175
0.498047 -0.000921
0.527344 -0.000284
0.556641 -0.000651
0.585938 -0.001345
0.615234 -0.000925
0.644531 -0.000290
0.673828 0.000458
0.703125 0.001074
0.732422 0.000735
0.761719 0.000560
0.791016 0.000588
0.820312 0.000920
0.849609 0.000885
0.878906 0.001561
