# Supplementary material for: Non-invasive assessment of pulsatile intracranial pressure with phase-contrast magnetic resonance imaging
Source: PLoS One. 2017 Nov 30;12(11):e0188896. doi: 10.1371/journal.pone.0188896 (PMC5708728; doi:10.1371/journal.pone.0188896)
Supplement: S2 File — Calculated pressure gradients and mean velocities from single time points are given for all patients and healthy controls. (ZIP) [file pone.0188896.s005.zip › 46_PressGradCSF.txt]

0.000000 0.003474
0.023895 0.008253
0.047790 0.017600
0.071685 0.023171
0.095579 0.017482
0.119474 0.003738
0.143369 -0.002458
0.167264 -0.002746
0.191159 -0.004156
0.215054 -0.007227
0.238949 -0.009025
0.262843 -0.010337
0.286738 -0.013545
0.310633 -0.017152
0.334528 -0.012253
0.358423 -0.002589
0.382318 -0.000596
0.406213 -0.003251
0.430108 -0.001825
0.454002 0.000104
0.477897 -0.000041
0.501792 0.000062
0.525687 0.000957
0.549582 0.002234
0.573477 0.002430
0.597372 0.002453
0.621266 0.002317
0.645161 0.000909
0.669056 0.001222
0.692951 0.001745
