# Supplementary material for: Non-invasive assessment of pulsatile intracranial pressure with phase-contrast magnetic resonance imaging
Source: PLoS One. 2017 Nov 30;12(11):e0188896. doi: 10.1371/journal.pone.0188896 (PMC5708728; doi:10.1371/journal.pone.0188896)
Supplement: S2 File — Calculated pressure gradients and mean velocities from single time points are given for all patients and healthy controls. (ZIP) [file pone.0188896.s005.zip › 47_PressGradCSF.txt]

0.000000 0.005275
0.025000 0.020986
0.050000 0.035390
0.075000 0.015398
0.100000 -0.010793
0.125000 -0.010169
0.150000 -0.002780
0.175000 -0.001811
0.200000 -0.005763
0.225000 -0.008273
0.250000 -0.009074
0.275000 -0.011379
0.300000 -0.016966
0.325000 -0.014698
0.350000 0.000558
0.375000 0.002915
0.400000 -0.002980
0.425000 -0.002149
0.450000 0.000530
0.475000 0.000063
0.500000 0.000400
0.525000 0.001079
0.550000 0.000999
0.575000 0.001272
0.600000 0.001312
0.625000 0.001373
0.650000 0.000894
0.675000 0.000197
0.700000 -0.000180
0.725000 0.001605
0.750000 0.002521
