# Supplementary material for: Non-invasive assessment of pulsatile intracranial pressure with phase-contrast magnetic resonance imaging
Source: PLoS One. 2017 Nov 30;12(11):e0188896. doi: 10.1371/journal.pone.0188896 (PMC5708728; doi:10.1371/journal.pone.0188896)
Supplement: S2 File — Calculated pressure gradients and mean velocities from single time points are given for all patients and healthy controls. (ZIP) [file pone.0188896.s005.zip › 51_PressGradCSF.txt]

0.000000 0.002504
0.032328 0.004212
0.064655 0.010421
0.096983 0.022069
0.129310 0.017853
0.161638 0.002254
0.193966 0.001498
0.226293 0.003658
0.258621 -0.001367
0.290948 -0.007140
0.323276 -0.010155
0.355603 -0.013606
0.387931 -0.017345
0.420259 -0.011119
0.452586 -0.002600
0.484914 -0.004751
0.517241 -0.005607
0.549569 -0.002835
0.581897 -0.000984
0.614224 -0.000091
0.646552 0.000334
0.678879 0.000524
0.711207 0.000492
0.743534 0.001106
0.775862 0.001331
0.808190 0.000950
0.840517 0.001069
0.872845 0.001657
0.905172 0.001510
0.937500 0.001982
0.969828 0.002007
