# Supplementary material for: Non-invasive assessment of pulsatile intracranial pressure with phase-contrast magnetic resonance imaging
Source: PLoS One. 2017 Nov 30;12(11):e0188896. doi: 10.1371/journal.pone.0188896 (PMC5708728; doi:10.1371/journal.pone.0188896)
Supplement: S2 File — Calculated pressure gradients and mean velocities from single time points are given for all patients and healthy controls. (ZIP) [file pone.0188896.s005.zip › Erika01_PressGradCSF.txt]

0.000000 -0.004642
0.029762 -0.006205
0.059524 -0.006333
0.089286 -0.005465
0.119048 -0.002812
0.148810 -0.001866
0.178571 0.000059
0.208333 0.002452
0.238095 0.003170
0.267857 0.002944
0.297619 0.002409
0.327381 0.001030
0.357143 0.000215
0.386905 -0.000733
0.416667 0.001453
0.446429 0.010254
0.476190 0.019305
0.505952 0.020390
0.535714 0.013570
0.565476 0.006146
0.595238 -0.002048
0.625000 -0.007180
0.654762 -0.008023
0.684524 -0.010954
0.714286 -0.013247
0.744048 -0.011638
0.773810 -0.006092
0.803571 -0.001050
0.833333 0.001443
0.863095 0.002270
0.892857 0.001065
0.922619 0.000000
