# Supplementary material for: Non-invasive assessment of pulsatile intracranial pressure with phase-contrast magnetic resonance imaging
Source: PLoS One. 2017 Nov 30;12(11):e0188896. doi: 10.1371/journal.pone.0188896 (PMC5708728; doi:10.1371/journal.pone.0188896)
Supplement: S2 File — Calculated pressure gradients and mean velocities from single time points are given for all patients and healthy controls. (ZIP) [file pone.0188896.s005.zip › Jacob01_PressGradCSF.txt]

0.000000 -0.001410
0.030738 -0.002102
0.061475 -0.001190
0.092213 -0.002007
0.122951 -0.002641
0.153689 -0.002302
0.184426 -0.001091
0.215164 0.000645
0.245902 0.001788
0.276639 0.002177
0.307377 0.002686
0.338115 0.002500
0.368852 0.002134
0.399590 0.007368
0.430328 0.019349
0.461066 0.028222
0.491803 0.033398
0.522541 0.024231
0.553279 0.003675
0.584016 -0.009564
0.614754 -0.018724
0.645492 -0.017741
0.676230 -0.015844
0.706967 -0.018101
0.737705 -0.015781
0.768443 -0.007672
0.799180 -0.003416
0.829918 0.005180
0.860656 0.000065
0.891393 -0.001201
0.922131 -0.000589
0.952869 0.000000
