# Supplementary material for: Non-invasive assessment of pulsatile intracranial pressure with phase-contrast magnetic resonance imaging
Source: PLoS One. 2017 Nov 30;12(11):e0188896. doi: 10.1371/journal.pone.0188896 (PMC5708728; doi:10.1371/journal.pone.0188896)
Supplement: S2 File — Calculated pressure gradients and mean velocities from single time points are given for all patients and healthy controls. (ZIP) [file pone.0188896.s005.zip › Kent01_PressGradCSF.txt]

0.000000 -0.003876
0.027985 -0.004052
0.055970 -0.003987
0.083955 -0.004642
0.111940 -0.004002
0.139925 -0.002159
0.167910 -0.001552
0.195896 -0.001097
0.223881 -0.000023
0.251866 0.002147
0.279851 0.003268
0.307836 0.002909
0.335821 0.003525
0.363806 0.002998
0.391791 0.010648
0.419776 0.039179
0.447761 0.070603
0.475746 0.048377
0.503731 0.010591
0.531716 -0.010731
0.559701 -0.012794
0.587687 -0.010354
0.615672 -0.012384
0.643657 -0.018584
0.671642 -0.026496
0.699627 -0.028923
0.727612 -0.015188
0.755597 -0.005413
0.783582 -0.004894
0.811567 -0.005451
0.839552 -0.005224
0.867537 0.000000
