# Supplementary material for: Non-invasive assessment of pulsatile intracranial pressure with phase-contrast magnetic resonance imaging
Source: PLoS One. 2017 Nov 30;12(11):e0188896. doi: 10.1371/journal.pone.0188896 (PMC5708728; doi:10.1371/journal.pone.0188896)
Supplement: S2 File — Calculated pressure gradients and mean velocities from single time points are given for all patients and healthy controls. (ZIP) [file pone.0188896.s005.zip › Vegard01_PressGradCSF.txt]

0.000000 -0.004394
0.037500 -0.004971
0.075000 -0.004463
0.112500 -0.002320
0.150000 -0.001605
0.187500 -0.001616
0.225000 -0.000621
0.262500 0.000446
0.300000 0.001889
0.337500 0.002647
0.375000 0.002349
0.412500 0.001504
0.450000 0.001107
0.487500 0.001460
0.525000 0.002775
0.562500 0.004557
0.600000 0.003747
0.637500 0.001818
0.675000 0.004692
0.712500 0.016669
0.750000 0.018735
0.787500 0.004443
0.825000 -0.008890
0.862500 -0.012179
0.900000 -0.009279
0.937500 -0.006531
0.975000 -0.009269
1.012500 -0.002720
1.050000 0.005034
1.087500 0.002355
1.125000 0.000314
1.162500 0.000000
