# Supplementary material for: Non-invasive assessment of pulsatile intracranial pressure with phase-contrast magnetic resonance imaging
Source: PLoS One. 2017 Nov 30;12(11):e0188896. doi: 10.1371/journal.pone.0188896 (PMC5708728; doi:10.1371/journal.pone.0188896)
Supplement: S2 File — Calculated pressure gradients and mean velocities from single time points are given for all patients and healthy controls. (ZIP) [file pone.0188896.s005.zip › Readme.txt]

File format: 


NN_PressGradCSF.txt contains time series of calculated mean pressure gradients, where NN is the patient number. 1st column is time in seconds; 2nd column is pressure gradient in mmHg/cm. 


NN_MeanVelCSF.txt contains time series of calculated mean velocities, where NN is the patient number. 1st column is time in seconds; 2nd column is mean velocity in cm/s.
